# Supplementary material for: In silico identification of compounds from Piper sarmentosum Roxb leaf fractionated extract inhibit interleukin-6 to prevent rheumatoid arthritis
Source: Front Pharmacol. 2024 Mar 21;15:1358037. doi: 10.3389/fphar.2024.1358037 (PMC10991700; doi:10.3389/fphar.2024.1358037)
Supplement: Supplementary file 1 [file Table2.XLSX]

## Sheet: 2ND PLANT swissadme
Molecule	Canonical SMILES	Formula	MW	#Heavy atoms	#Aromatic heavy atoms	Fraction Csp3	#Rotatable bonds	#H-bond acceptors	#H-bond donors	MR	TPSA	iLOGP	XLOGP3	WLOGP	MLOGP	Silicos-IT Log P	Consensus Log P	ESOL Log S	ESOL Solubility (mg/ml)	ESOL Solubility (mol/l)	ESOL Class	Ali Log S	Ali Solubility (mg/ml)	Ali Solubility (mol/l)	Ali Class	Silicos-IT LogSw	Silicos-IT Solubility (mg/ml)	Silicos-IT Solubility (mol/l)	Silicos-IT class	GI absorption	BBB permeant	Pgp substrate	CYP1A2 inhibitor	CYP2C19 inhibitor	CYP2C9 inhibitor	CYP2D6 inhibitor	CYP3A4 inhibitor	log Kp (cm/s)	Lipinski #violations	Ghose #violations	Veber #violations	Egan #violations	Muegge #violations	Bioavailability Score	PAINS #alerts	Brenk #alerts	Leadlikeness #violations	Synthetic Accessibility
Molecule 1	OCC1OC(C(C(C1O)O)O)c1c(O)cc(c2c1oc(cc2=O)c1ccc(cc1)O)O	C21H20O10	432.38	31	16	0.29	3	10	7	106.61	181.05	1.38	0.21	-0.23	-2.02	0.33	-0.07	-2.84	0.629	0.00146	Soluble	-3.57	0.116	0.000268	Soluble	-2.38	1.81	0.0042	Soluble	Low	No	No	No	No	No	No	No	-8.79	1	0	1	1	2	0.55	0	0	1	5.12
Molecule 2	Oc1cc(O)c2c(c1)oc(c(c2=O)O)c1cc(O)c(c(c1)O)O	C15H10O8	318.24	23	16	0	1	8	6	80.06	151.59	1.08	1.18	1.69	-1.08	1.06	0.79	-3.01	0.314	0.000988	Soluble	-3.96	0.035	0.00011	Soluble	-2.66	0.698	0.00219	Soluble	Low	No	No	Yes	No	No	No	Yes	-7.4	1	0	1	1	2	0.55	1	1	0	3.27
Molecule 3	Oc1cc(O)c2c(c1)oc(c(c2=O)O)c1ccc(c(c1)O)O	C15H10O7	302.24	22	16	0	1	7	5	78.03	131.36	1.63	1.54	1.99	-0.56	1.54	1.23	-3.16	0.211	0.000698	Soluble	-3.91	0.0374	0.000124	Soluble	-3.24	0.173	0.000573	Soluble	High	No	No	Yes	No	No	Yes	Yes	-7.05	0	0	0	0	0	0.55	1	1	0	3.23
Molecule 4	Oc1ccc(cc1)c1cc(=O)c2c(o1)cc(cc2O)O	C15H10O5	270.24	20	16	0	1	5	3	73.99	90.9	1.89	3.02	2.58	0.52	2.52	2.11	-3.94	0.0307	0.000114	Soluble	-4.59	0.00688	2.55e-05	Moderately soluble	-4.4	0.0107	3.94e-05	Moderately soluble	High	No	No	Yes	No	No	Yes	Yes	-5.8	0	0	0	0	0	0.55	0	0	0	2.96
Molecule 5	Oc1ccc(cc1)C1CC(=O)c2c(O1)cc(cc2O)O	C15H12O5	272.25	20	12	0.13	1	5	3	71.57	86.99	1.75	2.52	2.19	0.71	2.05	1.84	-3.49	0.0874	0.000321	Soluble	-3.99	0.0277	0.000102	Soluble	-3.42	0.104	0.000382	Soluble	High	No	Yes	Yes	No	No	No	Yes	-6.17	0	0	0	0	0	0.55	0	0	0	3.01
Molecule 6	Oc1cc(O)c2c(c1)oc(c(c2=O)OC1OC(COC2OC(C)C(C(C2O)O)O)C(C(C1O)O)O)c1ccc(c(c1)O)O	C27H30O16	610.52	43	16	0.44	6	16	10	141.38	269.43	1.58	-0.33	-1.69	-3.89	-2.11	-1.29	-3.3	0.308	0.000505	Soluble	-4.87	0.0083	1.36e-05	Moderately soluble	-0.29	315	0.515	Soluble	Low	No	Yes	No	No	No	No	No	-10.26	3	4	1	1	4	0.17	1	1	1	6.52
Molecule 7	Oc1cc2OC(c3ccc(c(c3)O)O)C(Cc2c(c1)O)O	C15H14O6	290.27	21	12	0.2	1	6	5	74.33	110.38	1.47	0.36	1.22	0.24	0.98	0.85	-2.22	1.74	0.00598	Soluble	-2.24	1.66	0.00572	Soluble	-2.14	2.09	0.00719	Soluble	High	No	Yes	No	No	No	No	No	-7.82	0	0	0	0	0	0.55	1	1	0	3.5
Molecule 8	Oc1ccc(cc1)c1oc2cc(O)cc(c2c(=O)c1O)O	C15H10O6	286.24	21	16	0	1	6	4	76.01	111.13	1.7	1.9	2.28	-0.03	2.03	1.58	-3.31	0.14	0.00049	Soluble	-3.86	0.0398	0.000139	Soluble	-3.82	0.0429	0.00015	Soluble	High	No	No	Yes	No	No	Yes	Yes	-6.7	0	0	0	0	0	0.55	0	0	0	3.14
Molecule 9	COc1ccc(cc1)c1cc(=O)c2c(o1)cc(cc2O)OC	C17H14O5	298.29	22	16	0.12	3	5	1	82.93	68.9	2.55	3.67	3.18	1.01	3.55	2.79	-4.34	0.0136	4.55e-05	Moderately soluble	-4.81	0.00466	1.56e-05	Moderately soluble	-5.8	0.000474	1.59e-06	Moderately soluble	High	Yes	No	Yes	Yes	Yes	Yes	Yes	-5.51	0	0	0	0	0	0.55	0	0	1	3.14
Molecule 10	COc1c(OC)ccc2c1c[n+]1CCc3c(c1c2)cc1c(c3)OCO1	C20H18NO4+	336.36	25	16	0.25	2	4	0	94.87	40.8	0	3.62	3.1	2.19	3.74	2.53	-4.55	0.00953	2.83e-05	Moderately soluble	-4.16	0.023	6.85e-05	Moderately soluble	-5.92	0.0004	1.19e-06	Moderately soluble	High	Yes	Yes	Yes	No	No	Yes	Yes	-5.78	0	0	0	0	0	0.55	0	1	1	3.14
																											Druglikeness
																Water Solubility																			Medicinal Chemistry
			5280441	Vitexin				Physicochemical Properties								Pharmacokinetics
			5281672	myricetin				Lipophilicity
			5280343	quercetin
			5280443	apigenin
			439246	naringenin
			5280805	Rutin					MW	#Rotatable bonds	#H-bond acceptors	#H-bond donors	MR	TPSA			Silicos-IT Log P	Consensus Log P	ESOL Log S	XLOGP3	WLOGP	Silicos-IT LogSw			GI absorption	BBB permeant	Pgp substrate	CYP1A2 inhibitor	CYP2D6 inhibitor	CYP3A4 inhibitor	log Kp (cm/s)				Lipinski #violations	Veber #violations	Egan #violations	Muegge #violations	Bioavailability Score	Leadlikeness #violations	Synthetic Accessibility
			9064	Catechin					432.38	3	10	7	106.61	181.05			0.33	-0.07	-2.84	0.21	-0.23	-2.38			Low	No	No	No	No	No	-8.79				1	1	1	2	0.55	1	5.12
			5280863	Kaempferol					318.24	1	8	6	80.06	151.59			1.06	0.79	-3.01	1.18	1.69	-2.66			Low	No	No	Yes	No	Yes	-7.4				1	1	1	2	0.55	0	3.27
			5281601	5-hydroxy-7,4?-dimethoxyflavone					302.24	1	7	5	78.03	131.36			1.54	1.23	-3.16	1.54	1.99	-3.24			High	No	No	Yes	Yes	Yes	-7.05				0	0	0	0	0.55	0	3.23
		STD	2353	Berberine					270.24	1	5	3	73.99	90.9			2.52	2.11	-3.94	3.02	2.58	-4.4			High	No	No	Yes	Yes	Yes	-5.8				0	0	0	0	0.55	0	2.96
									272.25	1	5	3	71.57	86.99			2.05	1.84	-3.49	2.52	2.19	-3.42			High	No	Yes	Yes	No	Yes	-6.17				0	0	0	0	0.55	0	3.01
									610.52	6	16	10	141.38	269.43			-2.11	-1.29	-3.3	-0.33	-1.69	-0.29			Low	No	Yes	No	No	No	-10.26				3	1	1	4	0.17	1	6.52
									290.27	1	6	5	74.33	110.38			0.98	0.85	-2.22	0.36	1.22	-2.14			High	No	Yes	No	No	No	-7.82				0	0	0	0	0.55	0	3.5
									286.24	1	6	4	76.01	111.13			2.03	1.58	-3.31	1.9	2.28	-3.82			High	No	No	Yes	Yes	Yes	-6.7				0	0	0	0	0.55	0	3.14
									298.29	3	5	1	82.93	68.9			3.55	2.79	-4.34	3.67	3.18	-5.8			High	Yes	No	Yes	Yes	Yes	-5.51				0	0	0	0	0.55	1	3.14
									336.36	2	4	0	94.87	40.8			3.74	2.53	-4.55	3.62	3.1	-5.92			High	Yes	Yes	Yes	Yes	Yes	-5.78				0	0	0	0	0.55	1	3.14
